# Supplementary material for: Testing Proximity of Genomic Regions to Transcription Start Sites and Enhancers Complements Gene Set Enrichment Testing
Source: Front Genet. 2020 Mar 6;11:199. doi: 10.3389/fgene.2020.00199 (PMC7069355; doi:10.3389/fgene.2020.00199)
Supplement: Supplementary file 2 [file Table_2.xlsx]

## Sheet: Sheet1
Supplementary table 2. Proportion test results of supplementary Figure 1.
dataset	number.of.genes.with.peak.in.promoter.in.assigned.GO	Total.number.of.genes.in.assigned.GO	number.of.genes.with.peak.in.promoter.not.in.assigned.GO	Total.number.of.genes.not.in.assigned.GO	p1	p2	protestpvalue	fdr
GM12878.ATF3	278	4449	662	12543	6.2486	5.27784	0.0166047	0.0207559
GM12878.SIX5	249	2116	2926	14876	11.7675	19.6693	3.45987e-18	1.8317e-17
K562.SIX5	215	2116	2345	14876	10.1607	15.7636	1.95901e-11	5.34277e-11
H1HESC.SIX5	152	2116	1603	14876	7.18336	10.7757	4.59598e-07	8.44159e-07
GM12878.ETS1	922	6949	1663	10043	13.2681	16.5588	4.90737e-09	1.07723e-08
K562.ETS1	2079	6949	3283	10043	29.918	32.6894	0.000141783	0.000216279
K562.ZBTB33	35	574	1313	16418	6.09756	7.99732	0.114819	0.134204
GM12878.ZBTB33	32	574	1182	16418	5.57491	7.19942	0.160646	0.180727
GM12878.GABP	1030	4244	3225	12748	24.2696	25.2981	0.187131	0.207923
H1HESC.GABP	634	4244	1987	12748	14.9387	15.5868	0.323228	0.346315
K562.SRF	990	8750	982	8242	11.3143	11.9146	0.231286	0.25385
GM12878.CFOS	628	6978	937	10014	8.99971	9.3569	0.44418	0.46484
GM12878.SRF	1793	8750	1693	8242	20.4914	20.5411	0.951217	0.972835
K562.CFOS	1012	6978	1450	10014	14.5027	14.4797	0.984249	0.984249
H1HESC.SRF	815	8750	765	8242	9.31429	9.28173	0.962825	0.973643
H1HESC.CMYC	112	8829	72	8163	1.26855	0.882029	0.0183709	0.022649
GM12878.JUND	49	4726	78	12266	1.03682	0.635904	0.00880837	0.0114892
GM12878.RXRA	315	7405	365	9587	4.25388	3.80724	0.151728	0.172855
H1HESC.ATF3	563	4449	1524	12543	12.6545	12.1502	0.39314	0.416266
H1HESC.CJUN	315	9724	192	7268	3.23941	2.64172	0.0264177	0.0317012
K562.NFYB	365	1987	2665	15005	18.3694	17.7607	0.525507	0.543628
H1HESC.RXRA	171	7405	139	9587	2.30925	1.44988	4.26357e-05	6.73196e-05
K562.USF2	155	2165	934	14827	7.15935	6.29932	0.139052	0.160445
K562.GABP	1446	4244	4226	12748	34.0716	33.1503	0.278519	0.302009
H1HESC.BCL11A	80	5359	65	11633	1.49282	0.558755	1.35134e-09	3.20053e-09
GM12878.NFYA	126	1525	1097	15467	8.2623	7.09252	0.10217	0.120991
K562.BCL3	213	6394	214	10598	3.33125	2.01925	1.58044e-07	3.09217e-07
K562.MEF2A	380	5408	651	11584	7.02663	5.61982	0.000394786	0.000582471
K562.RAD21	305	3502	970	13490	8.70931	7.19051	0.00266618	0.00374931
K562.CEBPB	1789	7088	2339	9904	25.2398	23.6167	0.0157556	0.0199927
K562.YY1	2087	5515	4123	11477	37.8422	35.924	0.015772	0.0199927
H1HESC.CEBPB	895	7088	1054	9904	12.627	10.6422	6.91922e-05	0.000107367
H1HESC.USF1	1280	4401	3384	12591	29.0843	26.8763	0.00501813	0.00674078
H1HESC.YY1SC281	1832	5515	3554	11477	33.2185	30.9663	0.00331805	0.00459423
GM12878.NFYB	525	1987	3612	15005	26.4217	24.072	0.023475	0.0285507
K562.USF1	1118	4401	2896	12591	25.4033	23.0006	0.00132868	0.00189812
K562.NFYA	223	1525	1888	15467	14.623	12.2066	0.00717455	0.00949573
GM12878.CMYC	1367	8829	1059	8163	15.4831	12.9732	3.31152e-06	5.73148e-06
GM12878.MEF2A	850	5408	1521	11584	15.7175	13.1302	6.48298e-06	1.10088e-05
H1HESC.JUND	715	4726	1538	12266	15.1291	12.5387	9.16093e-06	1.49906e-05
GM12878.P300	633	8846	370	8146	7.15578	4.54211	6.50657e-13	2.01928e-12
GM12878.P300	633	8846	370	8146	7.15578	4.54211	6.50657e-13	2.01928e-12
H1HESC.NRSF	1170	8910	832	8082	13.1313	10.2945	1.16742e-08	2.50162e-08
GM12878.BCL11A	563	5359	890	11633	10.5057	7.65065	7.52648e-10	1.88162e-09
K562.CJUN	1156	9724	654	7268	11.8881	8.99835	1.78896e-09	4.07618e-09
H1HESC.CTCF	1274	3988	3777	13004	31.9458	29.0449	0.000489135	0.000710035
K562.SP1	1357	5887	2233	11105	23.0508	20.1081	8.51975e-06	1.41996e-05
H1HESC.USF2	358	2165	2014	14827	16.5358	13.5833	0.000242908	0.000364363
GM12878.USF1	1024	4401	2555	12591	23.2674	20.2923	3.39429e-05	5.45511e-05
GM12878.TCF12	660	2134	4151	14858	30.9278	27.9378	0.00449406	0.00612826
GM12878.NRSF	1324	8910	946	8082	14.8597	11.705	1.81164e-09	4.07618e-09
H1HESC.TCF12	249	2134	1221	14858	11.6682	8.2178	1.434e-07	2.868e-07
H1HESC.EGR1	2019	7766	2053	9226	25.9979	22.2523	1.34802e-08	2.82143e-08
GM12878.YY1SC281	2715	5515	5192	11477	49.2294	45.2383	1.13267e-06	1.99882e-06
K562.ATF3	1271	4449	3053	12543	28.5682	24.3403	2.97868e-08	6.09275e-08
K562.JUND	1955	4726	4555	12266	41.3669	37.1352	4.04904e-07	7.59194e-07
GM12878.USF2	469	2165	2567	14827	21.6628	17.313	9.32827e-07	1.67909e-06
H1HESC.MAX	970	4074	2497	12918	23.8095	19.3296	7.07818e-10	1.8201e-09
K562.NRSF	1934	8910	1388	8082	21.7059	17.174	1.17293e-13	3.90976e-13
H1HESC.RAD21	1361	3502	4618	13490	38.8635	34.2328	3.52308e-07	6.74632e-07
H1HESC.SIN3AK20	2244	7910	2145	9082	28.3692	23.6181	1.9197e-12	5.57331e-12
GM12878.BCL3	998	6394	1141	10598	15.6084	10.7662	3.76985e-20	2.82738e-19
K562.P300	2176	8846	1606	8146	24.5987	19.7152	2.40849e-14	8.67057e-14
K562.P300	2176	8846	1606	8146	24.5987	19.7152	2.40849e-14	8.67057e-14
GM12878.EGR1	3326	7766	3479	9226	42.8277	37.7086	1.30389e-11	3.66718e-11
H1HESC.P300	1649	8846	1098	8146	18.6412	13.479	8.19125e-20	5.2658e-19
H1HESC.P300	1649	8846	1098	8146	18.6412	13.479	8.19125e-20	5.2658e-19
K562.CTCF	1427	3988	3979	13004	35.7823	30.5983	8.81191e-10	2.14344e-09
GM12878.CTCF	1399	3988	3853	13004	35.0802	29.6293	8.20215e-11	2.17116e-10
H1HESC.SP1	1952	5887	3049	11105	33.1578	27.4561	9.74138e-15	3.98511e-14
K562.CMYC	2718	8829	2047	8163	30.7849	25.0766	1.46975e-16	6.61387e-16
K562.EGR1	4284	7766	4554	9226	55.1635	49.3605	5.18511e-14	1.79485e-13
GM12878.SP1	2406	5887	3868	11105	40.8697	34.8312	9.59123e-15	3.98511e-14
GM12878.RAD21	965	3502	2888	13490	27.5557	21.4085	1.18037e-14	4.61883e-14
K562.PU1	1727	5600	2788	11392	30.8393	24.4733	1.22644e-18	6.89875e-18
K562.SIN3AK20	3196	7910	3044	9082	40.4046	33.5168	1.78383e-20	1.4595e-19
GM12878.PU1	1858	5600	2968	11392	33.1786	26.0534	4.30994e-22	3.87895e-21
GM12878.MAX	1596	4074	4128	12918	39.1753	31.9554	2.20809e-17	1.04594e-16
GM12878.E2F4	1009	5205	1362	11787	19.3852	11.5551	7.46711e-42	9.60057e-41
K562.E2F4	1874	5205	3191	11787	36.0038	27.0722	1.06989e-31	1.20363e-30
K562.MAX	2318	4074	6108	12918	56.8974	47.2829	1.21096e-26	1.21096e-25
H1HESC.NRF1	216	787	2817	16205	27.446	17.3835	8.59004e-13	2.57701e-12
K562.NRF1	218	787	2589	16205	27.7001	15.9766	7.99218e-18	3.99609e-17
GM12878.TAF1	3765	7648	3348	9344	49.2286	35.8305	2.60093e-69	5.8521e-68
K562.TBP	1918	3542	5411	13450	54.1502	40.2305	5.74063e-50	8.61095e-49
GM12878.NRF1	286	787	3620	16205	36.3405	22.3388	1.15237e-19	6.9142e-19
K562.TAF1	3988	7648	3512	9344	52.1444	37.5856	1.75102e-80	7.87959e-79
H1HESC.TAF1	4830	7648	4522	9344	63.1538	48.3947	2.27382e-82	2.04644e-80
H1HESC.TBP	2118	3542	6044	13450	59.7967	44.9368	9.44642e-56	1.70035e-54
GM12878.TBP	1566	3542	3726	13450	44.2123	27.7026	2.5695e-79	7.70851e-78
