# Supplementary material for: Testing Proximity of Genomic Regions to Transcription Start Sites and Enhancers Complements Gene Set Enrichment Testing
Source: Front Genet. 2020 Mar 6;11:199. doi: 10.3389/fgene.2020.00199 (PMC7069355; doi:10.3389/fgene.2020.00199)
Supplement: Supplementary file 3 [file Table_3.xlsx]

## Sheet: Supplementary.Table.2
Supplementary table 3. The reuslts of comparison between enriched gene sets and assigned GOBP terms (from org.Hs.eg.db) for each TF before versus after taking into account their ProxReg results. Odds ratios > 1 indicate improvement from using proxReg.
TF	type	oddsratio	pvalue	number.of.Gold.GO
H1hesc.Nrsf.fig.txtA4:A26A4:A29A4:A32AA4:A58	enhancer	17.5625	3.33074e-08	401
H1hesc.Taf1.fig.txt	promoter	8.75783	1.10991e-13	319
Gm12878.Ets1.fig.txt	promoter	8.654	3.67438e-07	253
H1hesc.Tcf12.fig.txt	promoter	7.98333	0.00184183	110
H1hesc.Bcl11a.fig.txt	enhancer	5.81633	0.000395	196
K562.E2f4.fig.txt	promoter	5.07803	1.9908e-13	187
Gm12878.Six5.fig.txt	promoter	4.71273	5.23189e-05	123
Gm12878.Tbp.fig.txt	enhancer	4.3125	0.000125857	119
H1hesc.Cebpb.fig.txt	promoter	4.04104	0.000650461	335
H1hesc.Tbp.fig.txt	enhancer	3.48889	0.00144793	119
H1hesc.Egr1.fig.txt	promoter	3.29861	0.000164069	379
K562.Nfyb.fig.txt	promoter	3.2561	0.0140939	100
K562.Ets1.fig.txt	promoter	3.13635	0.000159642	253
Gm12878.E2f4.fig.txt	promoter	3.04828	1.74344e-05	187
K562.Taf1.fig.txt	enhancer	3.04127	0.000511867	319
Gm12878.Rxra.fig.txt	promoter	2.91796	0.0538752	271
K562.Cebpb.fig.txt	promoter	2.86316	3.04825e-05	335
H1hesc.Taf1.fig.txt	enhancer	2.84615	7.83523e-05	319
K562.P300.fig.txt	enhancer	2.65672	3.80287e-05	450
H1hesc.P300.fig.txt	enhancer	2.30892	0.00133208	450
Gm12878.Taf1.fig.txt	enhancer	2.30078	0.00337099	319
Gm12878.Pu1.fig.txt	enhancer	2.19654	0.04476	226
H1hesc.Nrsf.fig.txt	promoter	2.08125	0.0114714	401
K562.Tbp.fig.txt	enhancer	1.9304	0.127609	119
H1hesc.Srf.fig.txt	enhancer	1.89195	0.0824021	514
Gm12878.Egr1.fig.txt	promoter	1.80541	0.00175757	379
Gm12878.Srf.fig.txt	promoter	1.75604	0.000849043	514
Gm12878.Nrsf.fig.txt	enhancer	1.65816	0.0830306	401
K562.Taf1.fig.txt	promoter	1.60716	0.0306285	319
Gm12878.Max.fig.txt	promoter	1.58165	0.0862749	155
Gm12878.Tbp.fig.txt	promoter	1.55157	0.24498	119
H1hesc.P300.fig.txt	promoter	1.53336	0.282653	450
Gm12878.Srf.fig.txt	enhancer	1.50123	0.040922	514
K562.P300.fig.txt	promoter	1.50112	0.0899388	450
K562.Tbp.fig.txt	promoter	1.45618	0.33026	119
K562.Pu1.fig.txt	enhancer	1.29508	0.439661	226
Gm12878.Tcf12.fig.txt	enhancer	1.24245	0.619086	110
K562.Yy1.fig.txt	promoter	1.20309	0.538029	182
Gm12878.Taf1.fig.txt	promoter	1.14117	0.479183	319
H1hesc.Rad21.fig.txt	enhancer	1.11449	0.835265	169
Gm12878.P300.fig.txt	promoter	1.08578	0.839892	450
K562.Srf.fig.txt	promoter	1.06957	0.745606	514
K562.Nrsf.fig.txt	enhancer	1.03783	1	401
H1hesc.Ctcf.fig.txt	promoter	0.997785	1	167
K562.Egr1.fig.txt	promoter	0.986048	1	379
K562.Jund.fig.txt	promoter	0.915349	0.879809	147
H1hesc.Sp1.fig.txt	enhancer	0.890421	0.86972	226
Gm12878.Tcf12.fig.txt	promoter	0.840554	0.835417	110
Gm12878.Sp1.fig.txt	promoter	0.777845	0.46265	226
Gm12878.Sp1.fig.txt	enhancer	0.73679	0.429883	226
Gm12878.Egr1.fig.txt	enhancer	0.693032	0.213632	379
K562.Max.fig.txt	promoter	0.67601	0.188752	155
K562.Max.fig.txt	enhancer	0.653595	0.170479	155
Gm12878.Max.fig.txt	enhancer	0.628713	0.29714	155
K562.Jund.fig.txt	enhancer	0.598953	0.240575	147
K562.Cebpb.fig.txt	enhancer	0.549733	0.203924	335
Gm12878.Pu1.fig.txt	promoter	0.54477	0.114816	226
K562.Egr1.fig.txt	enhancer	0.543682	0.0444996	379
H1hesc.Srf.fig.txt	promoter	0.539089	0.0533137	514
K562.Srf.fig.txt	enhancer	0.502986	0.0630878	514
H1hesc.Sp1.fig.txt	promoter	0.41762	0.0651615	226
K562.Atf3.fig.txt	enhancer	0.378788	0.00820087	216
K562.Atf3.fig.txt	promoter	0.375322	0.00372741	216
K562.Pu1.fig.txt	promoter	0.261364	0.00129265	226
