# Supplementary material for: Testing Proximity of Genomic Regions to Transcription Start Sites and Enhancers Complements Gene Set Enrichment Testing
Source: Front Genet. 2020 Mar 6;11:199. doi: 10.3389/fgene.2020.00199 (PMC7069355; doi:10.3389/fgene.2020.00199)
Supplement: Supplementary file 5 [file Table_5.xlsx]

## Sheet: Supplementary.Table.4
Supplemetary table 5. Combined GSE and proxReg results (both promoter and enhancer) for NRSF in H1-hESC cells.
Category	Geneset.ID	Description	Number.of.Genes	enrich.status	enrich.fdr	enrich.pvalue	promoter.status	promoter.fdr	promoter.pvalue	enhancer.status	enhancer.fdr	enhancer.pvalue	signed.promoter.NegLog10pvalue	signed.enhancer.NegLog10pvalue
Gene Ontology Biological Process	GO:0033555	multicellular organismal response to stress	98	enriched	5.03826e-06	9.47299e-08	farther	0.899587	0.7015	closer	0.673312	0.260129	-0.153972	0.584811
Gene Ontology Biological Process	GO:0007188	adenylate cyclase-modulating G-protein coupled receptor signaling pathway	218	enriched	1.34507e-05	2.86795e-07	farther	0.990394	0.968317	closer	0.642513	0.219443	-0.0139827	0.658678
Gene Ontology Biological Process	GO:0030799	regulation of cyclic nucleotide metabolic process	186	enriched	1.58871e-05	3.51062e-07	farther	0.982495	0.935636	farther	0.726965	0.321331	-0.028893	-0.493047
Gene Ontology Biological Process	GO:0052652	cyclic purine nucleotide metabolic process	159	enriched	3.2677e-05	7.7908e-07	farther	0.874017	0.642803	farther	0.694665	0.283446	-0.191922	-0.547529
Gene Ontology Biological Process	GO:0009190	cyclic nucleotide biosynthetic process	159	enriched	3.66745e-05	9.02822e-07	farther	0.874017	0.642803	farther	0.694665	0.283446	-0.191922	-0.547529
Gene Ontology Biological Process	GO:0007156	homophilic cell adhesion via plasma membrane adhesion molecules	275	enriched	4.0789e-05	1.01806e-06	farther	0.854092	0.598643	closer	0.234241	0.0174055	-0.222832	1.75931
Gene Ontology Biological Process	GO:0030802	regulation of cyclic nucleotide biosynthetic process	153	enriched	9.4694e-05	2.58807e-06	farther	0.854092	0.598178	farther	0.81381	0.482269	-0.22317	-0.31671
Gene Ontology Biological Process	GO:0030808	regulation of nucleotide biosynthetic process	164	enriched	0.000135499	3.91037e-06	farther	0.837701	0.555866	farther	0.764645	0.383731	-0.25503	-0.415973
Gene Ontology Biological Process	GO:0003013	circulatory system process	473	enriched	0.000144323	4.30814e-06	farther	0.990394	0.963537	closer	0.718745	0.309623	-0.0161316	0.509167
Gene Ontology Biological Process	GO:0030817	regulation of cAMP biosynthetic process	137	enriched	0.000176093	5.56371e-06	farther	0.847608	0.579944	farther	0.93463	0.78372	-0.236614	-0.105839
Gene Ontology Biological Process	GO:1900371	regulation of purine nucleotide biosynthetic process	163	enriched	0.000177076	5.62908e-06	farther	0.850764	0.586452	farther	0.74926	0.358208	-0.231767	-0.445865
Gene Ontology Biological Process	GO:2000311	regulation of AMPA receptor activity	41	enriched	0.000235416	7.73761e-06	farther	0.945056	0.817649	closer	0.57865	0.157253	-0.087433	0.803401
Gene Ontology Biological Process	GO:0006171	cAMP biosynthetic process	137	enriched	0.000260107	8.72233e-06	farther	0.847608	0.579944	farther	0.93463	0.78372	-0.236614	-0.105839
Gene Ontology Biological Process	GO:1900542	regulation of purine nucleotide metabolic process	217	enriched	0.00028185	9.61535e-06	farther	0.883523	0.664312	farther	0.76706	0.388577	-0.177628	-0.410523
Gene Ontology Biological Process	GO:0006140	regulation of nucleotide metabolic process	220	enriched	0.000327828	1.13745e-05	farther	0.874017	0.642958	farther	0.751976	0.364546	-0.191817	-0.438248
Gene Ontology Biological Process	GO:0098742	cell-cell adhesion via plasma-membrane adhesion molecules	356	enriched	0.000567818	2.17926e-05	farther	0.996261	0.984009	closer	0.110916	0.00328182	-0.0070008	2.48388
Gene Ontology Biological Process	GO:0045776	negative regulation of blood pressure	53	enriched	0.000874496	3.52578e-05	farther	0.884165	0.66511	farther	0.75835	0.371921	-0.177107	-0.42955
Gene Ontology Biological Process	GO:0007631	feeding behavior	119	enriched	0.000887827	3.59674e-05	farther	0.736353	0.397944	farther	0.923151	0.749222	-0.400178	-0.12539
Gene Ontology Biological Process	GO:0007616	long-term memory	44	enriched	0.000900908	3.6672e-05	farther	0.806796	0.501217	closer	0.68477	0.273977	-0.299974	0.562286
Gene Ontology Biological Process	GO:1900543	negative regulation of purine nucleotide metabolic process	83	enriched	0.0012081	5.36256e-05	farther	0.821528	0.524141	farther	0.665365	0.249605	-0.280551	-0.602747
Gene Ontology Biological Process	GO:0045980	negative regulation of nucleotide metabolic process	83	enriched	0.00143172	6.52169e-05	farther	0.821528	0.524141	farther	0.665365	0.249605	-0.280551	-0.602747
Gene Ontology Biological Process	GO:0030800	negative regulation of cyclic nucleotide metabolic process	64	enriched	0.00194935	9.21964e-05	farther	0.959528	0.862627	farther	0.511558	0.11342	-0.064177	-0.945312
Gene Ontology Biological Process	GO:0048265	response to pain	38	enriched	0.00319006	0.000166335	farther	0.773498	0.450392	closer	0.795736	0.440035	-0.346409	0.356513
Gene Ontology Biological Process	GO:0051412	response to corticosterone	28	enriched	0.00320828	0.000169151	farther	0.914699	0.738602	closer	0.897754	0.677197	-0.13159	0.169285
Gene Ontology Biological Process	GO:0042220	response to cocaine	69	enriched	0.00437467	0.000242519	farther	0.974551	0.899488	farther	0.76706	0.387809	-0.0460049	-0.411382
Gene Ontology Biological Process	GO:0002021	response to dietary excess	31	enriched	0.0045518	0.000254986	farther	0.573472	0.212211	closer	0.670709	0.255273	-0.673232	0.592994
Gene Ontology Biological Process	GO:0021543	pallium development	210	enriched	0.00460425	0.000258816	farther	0.997596	0.992091	closer	0.307028	0.0311253	-0.00344853	1.50689
Gene Ontology Biological Process	GO:0007193	adenylate cyclase-inhibiting G-protein coupled receptor signaling pathway	110	enriched	0.00519502	0.000294039	farther	0.990259	0.961083	closer	0.80476	0.458687	-0.0172393	0.338484
Gene Ontology Biological Process	GO:0030801	positive regulation of cyclic nucleotide metabolic process	104	enriched	0.00554842	0.000325871	farther	0.857541	0.608306	closer	0.946329	0.816486	-0.215878	0.088051
Gene Ontology Biological Process	GO:0021516	dorsal spinal cord development	47	enriched	0.00650297	0.000400842	farther	0.985677	0.944676	farther	0.994265	0.97066	-0.0247172	-0.0129327
Gene Ontology Biological Process	GO:0014072	response to isoquinoline alkaloid	43	enriched	0.00655701	0.000407986	farther	0.965744	0.875185	farther	0.718745	0.310073	-0.0579002	-0.508536
Gene Ontology Biological Process	GO:0043278	response to morphine	43	enriched	0.00655701	0.000407986	farther	0.965744	0.875185	farther	0.718745	0.310073	-0.0579002	-0.508536
Gene Ontology Biological Process	GO:0030816	positive regulation of cAMP metabolic process	87	enriched	0.00671939	0.000420694	farther	0.945443	0.82606	closer	0.881881	0.638975	-0.0829882	0.194516
Gene Ontology Biological Process	GO:0015872	dopamine transport	53	enriched	0.00724955	0.000460244	farther	0.777067	0.455485	farther	0.861643	0.58706	-0.341525	-0.231318
Gene Ontology Biological Process	GO:0060041	retina development in camera-type eye	146	enriched	0.00864108	0.000564459	farther	0.990394	0.962242	closer	0.927673	0.756848	-0.0167157	0.120991
Gene Ontology Biological Process	GO:0021766	hippocampus development	92	enriched	0.00935884	0.000629486	farther	0.982495	0.936719	closer	0.0901334	0.00247727	-0.0283908	2.60603
Gene Ontology Biological Process	GO:0019098	reproductive behavior	48	enriched	0.00939075	0.000633453	farther	0.75495	0.426717	closer	0.715125	0.306621	-0.36986	0.513398
Gene Ontology Biological Process	GO:0051385	response to mineralocorticoid	41	enriched	0.0100723	0.000691138	farther	0.669082	0.306981	closer	0.909503	0.704469	-0.512888	0.152138
Gene Ontology Biological Process	GO:0030804	positive regulation of cyclic nucleotide biosynthetic process	95	enriched	0.0111552	0.000778417	farther	0.739646	0.404877	closer	0.913943	0.717241	-0.392677	0.144335
Gene Ontology Biological Process	GO:0031279	regulation of cyclase activity	109	enriched	0.0122491	0.000869001	farther	0.544593	0.189166	farther	0.984235	0.931802	-0.723156	-0.0306762
Gene Ontology Biological Process	GO:0030815	negative regulation of cAMP metabolic process	63	enriched	0.0124069	0.000885003	farther	0.925477	0.77156	farther	0.562837	0.145646	-0.11263	-0.836702
Gene Ontology Biological Process	GO:0007617	mating behavior	27	enriched	0.014071	0.00103916	farther	0.6194	0.259454	closer	0.905968	0.696916	-0.585939	0.156819
Gene Ontology Biological Process	GO:0030810	positive regulation of nucleotide biosynthetic process	105	enriched	0.0163479	0.00129017	farther	0.738987	0.404373	closer	0.992646	0.960589	-0.393218	0.0174623
Gene Ontology Biological Process	GO:1900373	positive regulation of purine nucleotide biosynthetic process	105	enriched	0.0163479	0.00129017	farther	0.738987	0.404373	closer	0.992646	0.960589	-0.393218	0.0174623
Gene Ontology Biological Process	GO:0014074	response to purine-containing compound	107	enriched	0.0164584	0.00130692	farther	0.991023	0.969818	farther	0.859024	0.581119	-0.0133098	-0.235735
Gene Ontology Biological Process	GO:0007186	G-protein coupled receptor signaling pathway	724	enriched	0.0168753	0.00134767	farther	0.939763	0.804965	farther	0.864954	0.601892	-0.094223	-0.220481
Gene Ontology Biological Process	GO:0030819	positive regulation of cAMP biosynthetic process	80	enriched	0.0169707	0.00136187	farther	0.757016	0.429499	closer	0.758716	0.375633	-0.367038	0.425236
Gene Ontology Biological Process	GO:0051339	regulation of lyase activity	102	enriched	0.0198077	0.001674	farther	0.671447	0.31119	farther	0.964813	0.876141	-0.506974	-0.0574262
Gene Ontology Biological Process	GO:0015696	ammonium transport	91	enriched	0.0209188	0.00179879	farther	0.885303	0.669921	farther	0.728197	0.324002	-0.173976	-0.489452
Gene Ontology Biological Process	GO:0030818	negative regulation of cAMP biosynthetic process	58	enriched	0.024181	0.0021889	farther	0.978292	0.916663	farther	0.60058	0.181024	-0.0377902	-0.742264
Gene Ontology Biological Process	GO:0048169	regulation of long-term neuronal synaptic plasticity	23	enriched	0.0249987	0.00233076	farther	0.966324	0.879975	farther	0.928392	0.766914	-0.0555295	-0.115253
Gene Ontology Biological Process	GO:0001963	synaptic transmission, dopaminergic	25	enriched	0.0256734	0.00240189	farther	0.925796	0.772768	farther	0.53862	0.128521	-0.111951	-0.891025
Gene Ontology Biological Process	GO:0045761	regulation of adenylate cyclase activity	92	enriched	0.0256734	0.00240362	farther	0.818093	0.517433	farther	0.988839	0.945832	-0.286146	-0.0241859
Gene Ontology Biological Process	GO:0046683	response to organophosphorus	90	enriched	0.0260988	0.0024738	farther	0.737541	0.400183	closer	0.947033	0.820034	-0.397741	0.0861679
Gene Ontology Biological Process	GO:0021895	cerebral cortex neuron differentiation	27	enriched	0.026748	0.00256644	farther	0.818093	0.517307	closer	0.858073	0.579915	-0.286251	0.236636
Gene Ontology Biological Process	GO:0016601	Rac protein signal transduction	46	enriched	0.0284244	0.00279341	farther	0.573472	0.21225	closer	0.366036	0.0474661	-0.673153	1.32362
Gene Ontology Biological Process	GO:1902074	response to salt	16	enriched	0.0290952	0.00290445	farther	0.95543	0.849104	closer	0.95624	0.843545	-0.071039	0.0738919
Gene Ontology Biological Process	GO:0051591	response to cAMP	69	enriched	0.0307672	0.00310713	farther	0.921078	0.758965	closer	0.855489	0.572427	-0.119778	0.24228
Gene Ontology Biological Process	GO:0021983	pituitary gland development	78	enriched	0.0307986	0.00311628	farther	0.874435	0.645341	farther	0.492633	0.103741	-0.190211	-0.984048
Gene Ontology Biological Process	GO:2000179	positive regulation of neural precursor cell proliferation	68	enriched	0.0314475	0.00318803	farther	0.916213	0.749139	closer	0.930823	0.771325	-0.125438	0.112763
Gene Ontology Biological Process	GO:0045981	positive regulation of nucleotide metabolic process	121	enriched	0.0364425	0.00396283	farther	0.832546	0.548415	farther	0.965163	0.883732	-0.260891	-0.0536796
Gene Ontology Biological Process	GO:1900544	positive regulation of purine nucleotide metabolic process	121	enriched	0.0364425	0.00396283	farther	0.832546	0.548415	farther	0.965163	0.883732	-0.260891	-0.0536796
Gene Ontology Biological Process	GO:0045104	intermediate filament cytoskeleton organization	37	enriched	0.0372731	0.00411095	farther	0.696735	0.340467	farther	0.747501	0.356146	-0.467925	-0.448372
Gene Ontology Biological Process	GO:0031281	positive regulation of cyclase activity	72	enriched	0.0377354	0.00418388	farther	0.291913	0.0551686	closer	0.744917	0.350924	-1.25831	0.454787
Gene Ontology Biological Process	GO:0051932	synaptic transmission, GABAergic	57	enriched	0.0378798	0.00424175	farther	0.983317	0.94089	farther	0.978314	0.911044	-0.026461	-0.0404607
Gene Ontology Biological Process	GO:0045103	intermediate filament-based process	37	enriched	0.0420151	0.00491899	farther	0.696735	0.340467	farther	0.747501	0.356146	-0.467925	-0.448372
Gene Ontology Biological Process	GO:0007618	mating	41	enriched	0.0491684	0.00609258	farther	0.186622	0.0246707	closer	0.758716	0.375647	-1.60782	0.42522
Gene Ontology Biological Process	GO:0007268	chemical synaptic transmission	814	enriched	2.69723e-45	2.04982e-48	closer	0.000156004	7.8622e-07	farther	0.916895	0.726712	6.10446	-0.138638
Gene Ontology Biological Process	GO:0098916	anterograde trans-synaptic signaling	814	enriched	2.69723e-45	2.04982e-48	closer	0.000156004	7.8622e-07	farther	0.916895	0.726712	6.10446	-0.138638
Gene Ontology Biological Process	GO:0099536	synaptic signaling	818	enriched	2.69723e-45	2.09128e-48	closer	0.000202843	1.24652e-06	farther	0.897754	0.677255	5.9043	-0.169248
Gene Ontology Biological Process	GO:0099537	trans-synaptic signaling	818	enriched	2.69723e-45	2.09128e-48	closer	0.000202843	1.24652e-06	farther	0.897754	0.677255	5.9043	-0.169248
Gene Ontology Biological Process	GO:0050804	modulation of synaptic transmission	411	enriched	2.96391e-21	3.44708e-24	closer	0.131485	0.0140071	farther	0.980582	0.920545	1.85365	-0.035955
Gene Ontology Biological Process	GO:0023061	signal release	495	enriched	5.0893e-16	1.08514e-18	closer	0.00436126	9.97536e-05	farther	0.479684	0.0903695	4.00107	-1.04398
Gene Ontology Biological Process	GO:0007612	learning	251	enriched	1.5683e-15	3.64793e-18	closer	0.0535725	0.00336493	closer	0.837152	0.526483	2.47302	0.278616
Gene Ontology Biological Process	GO:0044708	single-organism behavior	581	enriched	2.28041e-15	5.74633e-18	closer	4.95652e-05	1.34505e-07	closer	0.673312	0.257882	6.87126	0.588578
Gene Ontology Biological Process	GO:0006836	neurotransmitter transport	236	enriched	2.34985e-15	6.80921e-18	closer	0.00645983	0.000181977	farther	0.934607	0.77889	3.73998	-0.108524
Gene Ontology Biological Process	GO:0048167	regulation of synaptic plasticity	218	enriched	2.34985e-15	6.83228e-18	closer	0.131995	0.0141637	farther	0.786829	0.421793	1.84882	-0.374901
Gene Ontology Biological Process	GO:0007610	behavior	746	enriched	5.25692e-15	1.73227e-17	closer	0.000224972	1.43905e-06	closer	0.571186	0.150828	5.84192	0.821519
Gene Ontology Biological Process	GO:0098655	cation transmembrane transport	730	enriched	1.8705e-14	6.52628e-17	closer	0.0286905	0.00129577	closer	0.900458	0.6849	2.88747	0.164373
Gene Ontology Biological Process	GO:0006812	cation transport	946	enriched	2.835e-14	1.04445e-16	closer	0.0817178	0.00687744	closer	0.973411	0.899318	2.16257	0.0460867
Gene Ontology Biological Process	GO:0099531	presynaptic process involved in chemical synaptic transmission	199	enriched	2.835e-14	1.09905e-16	closer	0.000231459	1.54904e-06	farther	0.738851	0.33979	5.80994	-0.468789
Gene Ontology Biological Process	GO:0050890	cognition	394	enriched	3.34916e-14	1.3633e-16	closer	0.0818862	0.00706326	closer	0.644435	0.224922	2.15099	0.647968
Gene Ontology Biological Process	GO:0007611	learning or memory	354	enriched	6.99415e-14	2.98258e-16	closer	0.069474	0.0051173	closer	0.523875	0.120941	2.29096	0.917426
Gene Ontology Biological Process	GO:0061564	axon development	750	enriched	1.23772e-13	5.51803e-16	closer	0.00498413	0.000124627	closer	0.0647288	0.00150561	3.90439	2.82229
Gene Ontology Biological Process	GO:0030001	metal ion transport	787	enriched	1.78321e-13	8.35071e-16	closer	0.00195509	3.4165e-05	farther	0.862029	0.594547	4.46642	-0.225813
Gene Ontology Biological Process	GO:0001505	regulation of neurotransmitter levels	225	enriched	1.78321e-13	8.64124e-16	closer	0.00776692	0.000245398	farther	0.776015	0.405478	3.61013	-0.392033
Gene Ontology Biological Process	GO:0042391	regulation of membrane potential	478	enriched	1.84615e-13	9.30412e-16	closer	7.96467e-06	1.54384e-09	farther	0.708021	0.300348	8.8114	-0.522375
Gene Ontology Biological Process	GO:0034220	ion transmembrane transport	922	enriched	1.64203e-12	8.59369e-15	closer	0.00515962	0.000131016	farther	0.810598	0.468698	3.88268	-0.329107
Gene Ontology Biological Process	GO:0048858	cell projection morphogenesis	862	enriched	1.72883e-12	9.9592e-15	closer	9.3764e-06	5.43666e-09	closer	0.210892	0.0145949	8.26467	1.8358
Gene Ontology Biological Process	GO:0007269	neurotransmitter secretion	186	enriched	1.72883e-12	1.00533e-14	closer	7.12906e-05	2.34918e-07	farther	0.780349	0.411261	6.62908	-0.385882
Gene Ontology Biological Process	GO:0099643	signal release from synapse	186	enriched	1.72883e-12	1.00533e-14	closer	7.12906e-05	2.34918e-07	farther	0.780349	0.411261	6.62908	-0.385882
Gene Ontology Biological Process	GO:0007409	axonogenesis	702	enriched	1.88365e-12	1.13187e-14	closer	0.00101467	1.29587e-05	closer	0.190881	0.0110298	4.88744	1.95743
Gene Ontology Biological Process	GO:0032990	cell part morphogenesis	874	enriched	2.42166e-12	1.50209e-14	closer	9.3764e-06	5.57076e-09	closer	0.226554	0.0165548	8.25409	1.78108
Gene Ontology Biological Process	GO:0048812	neuron projection morphogenesis	847	enriched	2.83436e-12	1.81302e-14	closer	1.991e-05	2.79969e-08	closer	0.126741	0.00444786	7.55289	2.35185
Gene Ontology Biological Process	GO:0048667	cell morphogenesis involved in neuron differentiation	799	enriched	5.75376e-12	4.01503e-14	closer	0.000148622	5.76167e-07	closer	0.104146	0.00302809	6.23945	2.51883
Gene Ontology Biological Process	GO:0098660	inorganic ion transmembrane transport	729	enriched	7.69913e-12	5.52177e-14	closer	0.000845915	9.51019e-06	farther	0.844794	0.550068	5.02181	-0.259583
Gene Ontology Biological Process	GO:0043269	regulation of ion transport	634	enriched	1.21191e-11	8.92664e-14	closer	0.00101467	1.2209e-05	farther	0.992646	0.961314	4.91332	-0.0171346
Gene Ontology Biological Process	GO:0098662	inorganic cation transmembrane transport	646	enriched	1.7308e-11	1.30842e-13	closer	0.00520795	0.000133252	closer	0.964813	0.868528	3.87532	0.0612163
Gene Ontology Biological Process	GO:0034765	regulation of ion transmembrane transport	474	enriched	2.59301e-11	2.06074e-13	closer	0.00174599	2.97823e-05	closer	0.79744	0.446406	4.52604	0.35027
Gene Ontology Biological Process	GO:0034762	regulation of transmembrane transport	488	enriched	9.32373e-11	7.77128e-13	closer	0.00645983	0.000182814	closer	0.767607	0.389086	3.73799	0.409955
Gene Ontology Biological Process	GO:0060078	regulation of postsynaptic membrane potential	220	enriched	9.86907e-11	8.41712e-13	closer	0.000114609	4.22093e-07	farther	0.562563	0.145073	6.37459	-0.838414
Gene Ontology Biological Process	GO:0099504	synaptic vesicle cycle	142	enriched	6.69156e-10	5.8368e-12	closer	0.00154649	2.57798e-05	farther	0.666396	0.251368	4.58872	-0.59969
Gene Ontology Biological Process	GO:0007215	glutamate receptor signaling pathway	167	enriched	8.3396e-10	7.43597e-12	closer	0.0716528	0.00543056	farther	0.718745	0.31068	2.26516	-0.507686
Gene Ontology Biological Process	GO:0050808	synapse organization	419	enriched	1.72299e-09	1.5697e-11	closer	9.3764e-06	7.26994e-09	closer	0.345743	0.0420869	8.13847	1.37585
Gene Ontology Biological Process	GO:0017156	calcium ion regulated exocytosis	118	enriched	3.66529e-09	3.55232e-11	closer	0.00370769	8.04927e-05	farther	0.0467021	0.000708105	4.09424	-3.1499
Gene Ontology Biological Process	GO:0000904	cell morphogenesis involved in differentiation	886	enriched	5.41453e-09	5.53604e-11	closer	0.00148056	2.43937e-05	closer	0.0395779	0.000521671	4.61272	3.2826
Gene Ontology Biological Process	GO:0006813	potassium ion transport	312	enriched	5.41453e-09	5.54844e-11	closer	0.131428	0.013935	closer	0.80476	0.458771	1.85589	0.338404
Gene Ontology Biological Process	GO:0097485	neuron projection guidance	456	enriched	5.41453e-09	5.56252e-11	closer	0.000769639	7.45919e-06	closer	0.397464	0.0588607	5.12731	1.23017
Gene Ontology Biological Process	GO:0030072	peptide hormone secretion	300	enriched	7.28544e-09	7.62578e-11	closer	0.312066	0.0629696	farther	0.294825	0.0285167	1.20087	-1.5449
Gene Ontology Biological Process	GO:0071804	cellular potassium ion transport	273	enriched	1.00959e-08	1.09589e-10	closer	0.0900979	0.00809029	closer	0.750427	0.363048	2.09204	0.440036
Gene Ontology Biological Process	GO:0071805	potassium ion transmembrane transport	273	enriched	1.00959e-08	1.09589e-10	closer	0.0900979	0.00809029	closer	0.750427	0.363048	2.09204	0.440036
Gene Ontology Biological Process	GO:0048168	regulation of neuronal synaptic plasticity	64	enriched	2.5119e-08	2.824e-10	closer	0.857541	0.610016	farther	0.986871	0.938843	0.214659	-0.0274069
Gene Ontology Biological Process	GO:0007270	neuron-neuron synaptic transmission	200	enriched	3.22943e-08	3.75588e-10	closer	0.170951	0.0216381	farther	0.75835	0.371985	1.66478	-0.429474
Gene Ontology Biological Process	GO:0030534	adult behavior	257	enriched	3.42431e-08	4.0489e-10	closer	1.991e-05	3.08743e-08	closer	0.97196	0.894716	7.5104	0.0483148
Gene Ontology Biological Process	GO:0007420	brain development	835	enriched	3.74075e-08	4.50146e-10	closer	0.320712	0.0654018	closer	0.330319	0.0375643	1.18441	1.42522
Gene Ontology Biological Process	GO:0035176	social behavior	125	enriched	3.74075e-08	4.64058e-10	closer	0.0647964	0.00453922	closer	0.820055	0.498016	2.34302	0.302757
Gene Ontology Biological Process	GO:0051703	intraspecies interaction between organisms	125	enriched	3.74075e-08	4.64058e-10	closer	0.0647964	0.00453922	closer	0.820055	0.498016	2.34302	0.302757
Gene Ontology Biological Process	GO:0007411	axon guidance	447	enriched	6.33438e-08	8.10369e-10	closer	0.00101467	1.29158e-05	closer	0.410423	0.0631664	4.88888	1.19951
Gene Ontology Biological Process	GO:0007626	locomotory behavior	272	enriched	6.47642e-08	8.41094e-10	closer	0.000447247	3.81447e-06	farther	0.964813	0.872144	5.41857	-0.0594117
Gene Ontology Biological Process	GO:0048489	synaptic vesicle transport	127	enriched	6.77046e-08	9.18652e-10	closer	0.00117185	1.7036e-05	farther	0.16905	0.00848688	4.76863	-2.07125
Gene Ontology Biological Process	GO:0097480	establishment of synaptic vesicle localization	127	enriched	6.77046e-08	9.18652e-10	closer	0.00117185	1.7036e-05	farther	0.16905	0.00848688	4.76863	-2.07125
Gene Ontology Biological Process	GO:0099003	vesicle-mediated transport in synapse	127	enriched	6.77046e-08	9.18652e-10	closer	0.00117185	1.7036e-05	farther	0.16905	0.00848688	4.76863	-2.07125
Gene Ontology Biological Process	GO:0060322	head development	858	enriched	7.68591e-08	1.05776e-09	closer	0.617554	0.255761	closer	0.251363	0.0199765	0.592166	1.69948
Gene Ontology Biological Process	GO:0030073	insulin secretion	262	enriched	8.2519e-08	1.15165e-09	closer	0.490093	0.146011	farther	0.665546	0.250789	0.835613	-0.600691
Gene Ontology Biological Process	GO:0051705	multi-organism behavior	146	enriched	8.52657e-08	1.20651e-09	closer	0.0818102	0.00700037	closer	0.878165	0.631569	2.15488	0.199579
Gene Ontology Biological Process	GO:0099565	chemical synaptic transmission, postsynaptic	186	enriched	1.05992e-07	1.52034e-09	closer	0.000805948	8.43597e-06	farther	0.26559	0.0224456	5.07386	-1.64887
Gene Ontology Biological Process	GO:0097479	synaptic vesicle localization	142	enriched	1.33146e-07	1.96145e-09	closer	0.00121625	1.8153e-05	farther	0.389278	0.0553941	4.74105	-1.25654
Gene Ontology Biological Process	GO:0050905	neuromuscular process	189	enriched	1.6937e-07	2.5279e-09	closer	0.0291898	0.0013479	closer	0.877875	0.630116	2.87034	0.200579
Gene Ontology Biological Process	GO:0015837	amine transport	110	enriched	1.82432e-07	2.75823e-09	closer	0.849929	0.584769	farther	0.651912	0.233565	0.233016	-0.631593
Gene Ontology Biological Process	GO:0006816	calcium ion transport	354	enriched	2.47241e-07	3.78602e-09	closer	0.298125	0.0572095	farther	0.926565	0.754364	1.24253	-0.122419
Gene Ontology Biological Process	GO:0008306	associative learning	108	enriched	5.44565e-07	8.65562e-09	closer	0.750288	0.421836	farther	0.994801	0.973738	0.374857	-0.0115581
Gene Ontology Biological Process	GO:0015672	monovalent inorganic cation transport	481	enriched	5.55742e-07	8.94099e-09	closer	0.0837099	0.00726925	closer	0.758716	0.376414	2.13851	0.424334
Gene Ontology Biological Process	GO:0045664	regulation of neuron differentiation	767	enriched	6.82025e-07	1.13194e-08	closer	0.0243504	0.00104311	closer	0.126741	0.0042644	2.98167	2.37014
Gene Ontology Biological Process	GO:0016079	synaptic vesicle exocytosis	92	enriched	6.82025e-07	1.13693e-08	closer	0.00474965	0.000114161	farther	0.0650427	0.00156278	3.94248	-2.8061
Gene Ontology Biological Process	GO:0017158	regulation of calcium ion-dependent exocytosis	74	enriched	7.40363e-07	1.24853e-08	closer	0.0158732	0.000609205	farther	0.285016	0.0259026	3.21524	-1.58666
Gene Ontology Biological Process	GO:0035637	multicellular organismal signaling	257	enriched	8.27445e-07	1.42746e-08	closer	0.0120557	0.000427638	farther	0.728197	0.324421	3.36892	-0.488891
Gene Ontology Biological Process	GO:0009187	cyclic nucleotide metabolic process	221	enriched	9.24139e-07	1.61218e-08	closer	0.846304	0.576033	farther	0.827167	0.509223	0.239552	-0.293092
Gene Ontology Biological Process	GO:0046879	hormone secretion	342	enriched	1.09438e-06	1.9516e-08	closer	0.379875	0.0920418	farther	0.400232	0.0595979	1.03602	-1.22477
Gene Ontology Biological Process	GO:0007613	memory	156	enriched	1.29367e-06	2.33207e-08	closer	0.985677	0.945136	closer	0.323263	0.0357512	0.0245057	1.44671
Gene Ontology Biological Process	GO:0050806	positive regulation of synaptic transmission	154	enriched	1.39146e-06	2.53531e-08	closer	0.108597	0.0107584	closer	0.846434	0.557179	1.96825	0.254005
Gene Ontology Biological Process	GO:0010975	regulation of neuron projection development	561	enriched	4.64033e-06	8.63484e-08	closer	0.0446177	0.00251998	closer	0.159577	0.00739268	2.5986	2.1312
Gene Ontology Biological Process	GO:0070838	divalent metal ion transport	376	enriched	5.46657e-06	1.03843e-07	closer	0.311378	0.0626101	farther	0.813625	0.48133	1.20336	-0.317557
Gene Ontology Biological Process	GO:0009914	hormone transport	345	enriched	5.59136e-06	1.07297e-07	closer	0.364397	0.0853956	farther	0.380807	0.0509318	1.06856	-1.29301
Gene Ontology Biological Process	GO:0007187	G-protein coupled receptor signaling pathway, coupled to cyclic nucleotide second messenger	246	enriched	6.0618e-06	1.18674e-07	closer	0.991544	0.97325	closer	0.723305	0.317319	0.0117754	0.498505
Gene Ontology Biological Process	GO:0072511	divalent inorganic cation transport	377	enriched	7.48973e-06	1.48082e-07	closer	0.298446	0.057329	farther	0.796186	0.441424	1.24163	-0.355144
Gene Ontology Biological Process	GO:0030900	forebrain development	503	enriched	8.14466e-06	1.62609e-07	closer	0.513636	0.16394	closer	0.529279	0.123112	0.785316	0.9097
Gene Ontology Biological Process	GO:1900449	regulation of glutamate receptor signaling pathway	64	enriched	8.53963e-06	1.7215e-07	closer	0.690523	0.333094	closer	0.804239	0.456007	0.477433	0.341029
Gene Ontology Biological Process	GO:0051046	regulation of secretion	591	enriched	9.2026e-06	1.87299e-07	closer	0.201633	0.0297427	farther	0.307311	0.031571	1.52662	-1.50071
Gene Ontology Biological Process	GO:1903530	regulation of secretion by cell	556	enriched	9.42696e-06	1.93692e-07	closer	0.234724	0.0384457	farther	0.330319	0.0375948	1.41515	-1.42487
Gene Ontology Biological Process	GO:0060079	excitatory postsynaptic potential	162	enriched	9.61249e-06	1.99367e-07	closer	0.0064297	0.000179468	farther	0.407775	0.0626008	3.74601	-1.20342
Gene Ontology Biological Process	GO:0051937	catecholamine transport	89	enriched	1.01281e-05	2.12024e-07	closer	0.796428	0.489065	farther	0.487411	0.100347	0.310634	-0.998495
Gene Ontology Biological Process	GO:0007218	neuropeptide signaling pathway	113	enriched	1.3754e-05	2.95927e-07	closer	0.503343	0.156008	farther	0.846282	0.556254	0.806853	-0.254727
Gene Ontology Biological Process	GO:0050767	regulation of neurogenesis	879	enriched	1.42141e-05	3.08584e-07	closer	0.0021308	3.95771e-05	closer	0.126741	0.00424604	4.40256	2.37202
Gene Ontology Biological Process	GO:0044057	regulation of system process	512	enriched	1.55757e-05	3.41163e-07	closer	0.192156	0.0262961	closer	0.838251	0.528715	1.58011	0.276778
Gene Ontology Biological Process	GO:0061337	cardiac conduction	165	enriched	1.85567e-05	4.1365e-07	closer	0.868861	0.630413	farther	0.99067	0.954377	0.200375	-0.0202799
Gene Ontology Biological Process	GO:0046058	cAMP metabolic process	174	enriched	2.01635e-05	4.53376e-07	closer	0.889702	0.679604	farther	0.836257	0.524099	0.167744	-0.280587
Gene Ontology Biological Process	GO:0070588	calcium ion transmembrane transport	270	enriched	2.10245e-05	4.76812e-07	closer	0.162348	0.0199575	farther	0.978603	0.915405	1.69989	-0.0383866
Gene Ontology Biological Process	GO:0051952	regulation of amine transport	101	enriched	2.1612e-05	4.94323e-07	closer	0.513576	0.163163	farther	0.323263	0.0356114	0.787378	-1.44841
Gene Ontology Biological Process	GO:0035249	synaptic transmission, glutamatergic	129	enriched	3.25048e-05	7.68673e-07	closer	0.260079	0.0454722	closer	0.971462	0.894069	1.34225	0.0486288
Gene Ontology Biological Process	GO:0048172	regulation of short-term neuronal synaptic plasticity	29	enriched	3.43919e-05	8.33299e-07	closer	0.608677	0.24458	farther	0.76782	0.389362	0.61158	-0.409646
Gene Ontology Biological Process	GO:0030814	regulation of cAMP metabolic process	162	enriched	3.62519e-05	8.85393e-07	closer	0.976589	0.912964	farther	0.788905	0.430312	0.0395462	-0.366217
Gene Ontology Biological Process	GO:0048878	chemical homeostasis	795	enriched	4.0789e-05	1.01992e-06	closer	0.537566	0.182349	farther	0.487411	0.100187	0.739096	-0.999188
Gene Ontology Biological Process	GO:0007416	synapse assembly	268	enriched	4.13134e-05	1.04104e-06	closer	0.0115432	0.000407224	closer	0.147515	0.00621922	3.39017	2.20626
Gene Ontology Biological Process	GO:0001964	startle response	76	enriched	5.67925e-05	1.45311e-06	closer	0.00840277	0.00027526	farther	0.13862	0.00537393	3.56026	-2.26971
Gene Ontology Biological Process	GO:0042596	fear response	54	enriched	5.9568e-05	1.53567e-06	closer	0.898622	0.698009	closer	0.796843	0.443711	0.156139	0.3529
Gene Ontology Biological Process	GO:0015844	monoamine transport	95	enriched	6.42822e-05	1.66967e-06	closer	0.731533	0.389659	farther	0.468808	0.0859649	0.409315	-1.06568
Gene Ontology Biological Process	GO:0050954	sensory perception of mechanical stimulus	198	enriched	6.82225e-05	1.78524e-06	closer	0.0291898	0.00136688	closer	0.838472	0.533672	2.86427	0.272725
Gene Ontology Biological Process	GO:2001257	regulation of cation channel activity	164	enriched	7.72667e-05	2.03688e-06	closer	0.104222	0.0100404	farther	0.683398	0.271394	1.99825	-0.5664
Gene Ontology Biological Process	GO:0099601	regulation of neurotransmitter receptor activity	61	enriched	9.22768e-05	2.47771e-06	closer	0.804759	0.499484	closer	0.728197	0.324314	0.301478	0.489034
Gene Ontology Biological Process	GO:0050433	regulation of catecholamine secretion	77	enriched	9.52914e-05	2.62287e-06	closer	0.409128	0.105789	farther	0.258303	0.021174	0.97556	-1.6742
Gene Ontology Biological Process	GO:0050432	catecholamine secretion	79	enriched	9.65964e-05	2.67751e-06	closer	0.328837	0.0692221	farther	0.264482	0.0222251	1.15976	-1.65316
Gene Ontology Biological Process	GO:0060359	response to ammonium ion	151	enriched	0.000113214	3.16007e-06	closer	0.544165	0.188654	farther	0.518293	0.116732	0.724333	-0.932812
Gene Ontology Biological Process	GO:0021537	telencephalon development	353	enriched	0.000131885	3.73235e-06	closer	0.423693	0.112078	closer	0.285016	0.0260119	0.950481	1.58483
Gene Ontology Biological Process	GO:0017157	regulation of exocytosis	141	enriched	0.000137958	4.01118e-06	closer	0.079601	0.00655755	farther	0.0240206	0.000293331	2.18326	-3.53264
Gene Ontology Biological Process	GO:0031344	regulation of cell projection organization	663	enriched	0.00013804	4.04033e-06	closer	0.200742	0.0293778	closer	0.0467021	0.000715151	1.53198	3.1456
Gene Ontology Biological Process	GO:0019226	transmission of nerve impulse	123	enriched	0.000144323	4.29985e-06	closer	0.00118992	1.75294e-05	farther	0.784107	0.417208	4.75623	-0.379648
Gene Ontology Biological Process	GO:0060284	regulation of cell development	952	enriched	0.000144323	4.30229e-06	closer	0.00751455	0.000230141	closer	0.0557352	0.00103713	3.63801	2.98416
Gene Ontology Biological Process	GO:0002790	peptide secretion	462	enriched	0.000147563	4.43347e-06	closer	0.789989	0.480364	farther	0.673312	0.259933	0.31843	-0.585139
Gene Ontology Biological Process	GO:0003015	heart process	269	enriched	0.000154864	4.69529e-06	closer	0.627476	0.267337	closer	0.939259	0.799071	0.572941	0.0974148
Gene Ontology Biological Process	GO:0051966	regulation of synaptic transmission, glutamatergic	107	enriched	0.000154864	4.71286e-06	closer	0.308366	0.0616707	farther	0.978314	0.912321	1.20992	-0.0398521
Gene Ontology Biological Process	GO:0001662	behavioral fear response	51	enriched	0.000156131	4.81194e-06	closer	0.74494	0.415717	closer	0.870539	0.613049	0.381203	0.212505
Gene Ontology Biological Process	GO:0002209	behavioral defense response	51	enriched	0.000156131	4.81194e-06	closer	0.74494	0.415717	closer	0.870539	0.613049	0.381203	0.212505
Gene Ontology Biological Process	GO:1904062	regulation of cation transmembrane transport	278	enriched	0.000156608	4.85699e-06	closer	0.0173532	0.000669371	farther	0.964813	0.869375	3.17433	-0.060793
Gene Ontology Biological Process	GO:1903305	regulation of regulated secretory pathway	90	enriched	0.000162224	5.09408e-06	closer	0.229207	0.036698	farther	0.523324	0.120713	1.43536	-0.918248
Gene Ontology Biological Process	GO:0008015	blood circulation	467	enriched	0.000204796	6.54998e-06	closer	0.976431	0.907231	closer	0.748251	0.356866	0.0422822	0.447495
Gene Ontology Biological Process	GO:0010817	regulation of hormone levels	448	enriched	0.000219719	7.09069e-06	closer	0.411177	0.107169	farther	0.388163	0.0546642	0.969932	-1.2623
Gene Ontology Biological Process	GO:0008344	adult locomotory behavior	111	enriched	0.000219719	7.11245e-06	closer	0.0341	0.00170533	farther	0.694785	0.284298	2.76819	-0.546227
Gene Ontology Biological Process	GO:0050770	regulation of axonogenesis	272	enriched	0.000221205	7.20343e-06	closer	0.14526	0.0165491	closer	0.448366	0.0784793	1.78123	1.10525
Gene Ontology Biological Process	GO:0008542	visual learning	61	enriched	0.000236045	7.82392e-06	closer	0.586037	0.22252	farther	0.904011	0.693385	0.652631	-0.159026
Gene Ontology Biological Process	GO:0008016	regulation of heart contraction	233	enriched	0.000272911	9.20458e-06	closer	0.591388	0.226665	farther	0.918438	0.731538	0.644615	-0.135763
Gene Ontology Biological Process	GO:0051648	vesicle localization	210	enriched	0.000279674	9.48692e-06	closer	0.014179	0.000519446	farther	0.707996	0.29931	3.28446	-0.523879
Gene Ontology Biological Process	GO:0051650	establishment of vesicle localization	191	enriched	0.000283667	9.73233e-06	closer	0.0156971	0.000599406	farther	0.586123	0.165192	3.22228	-0.782012
Gene Ontology Biological Process	GO:0060047	heart contraction	260	enriched	0.00039178	1.40491e-05	closer	0.426474	0.113583	closer	0.978314	0.91128	0.944686	0.0403483
Gene Ontology Biological Process	GO:0001508	action potential	167	enriched	0.000395627	1.42947e-05	closer	0.00111098	1.52897e-05	closer	0.964813	0.871502	4.8156	0.0597318
Gene Ontology Biological Process	GO:0051899	membrane depolarization	117	enriched	0.000395627	1.43404e-05	closer	0.00213967	4.0645e-05	closer	0.942085	0.804032	4.39099	0.0947267
Gene Ontology Biological Process	GO:0010769	regulation of cell morphogenesis involved in differentiation	360	enriched	0.000420515	1.54056e-05	closer	0.115054	0.0116637	closer	0.13592	0.00521654	1.93316	2.28262
Gene Ontology Biological Process	GO:0008038	neuron recognition	119	enriched	0.000433217	1.60388e-05	closer	0.0866591	0.00760934	closer	0.891029	0.66117	2.11865	0.179687
Gene Ontology Biological Process	GO:0033500	carbohydrate homeostasis	204	enriched	0.000435155	1.62793e-05	closer	0.78762	0.474386	farther	0.654643	0.235967	0.323869	-0.627149
Gene Ontology Biological Process	GO:0042593	glucose homeostasis	204	enriched	0.000435155	1.62793e-05	closer	0.78762	0.474386	farther	0.654643	0.235967	0.323869	-0.627149
Gene Ontology Biological Process	GO:1903522	regulation of blood circulation	283	enriched	0.000467941	1.75965e-05	closer	0.734636	0.395726	closer	0.830683	0.51484	0.402605	0.288328
Gene Ontology Biological Process	GO:0090276	regulation of peptide hormone secretion	235	enriched	0.00048357	1.8278e-05	closer	0.378858	0.091575	farther	0.554509	0.139157	1.03822	-0.856496
Gene Ontology Biological Process	GO:0022037	metencephalon development	167	enriched	0.000553796	2.10397e-05	closer	0.519714	0.169242	closer	0.306369	0.030694	0.771492	1.51295
Gene Ontology Biological Process	GO:0019233	sensory perception of pain	102	enriched	0.000562987	2.14981e-05	closer	0.604823	0.241936	closer	0.86509	0.603119	0.6163	0.219597
Gene Ontology Biological Process	GO:0007632	visual behavior	64	enriched	0.000579926	2.23697e-05	closer	0.567414	0.206862	farther	0.902201	0.688565	0.68432	-0.162055
Gene Ontology Biological Process	GO:0048791	calcium ion-regulated exocytosis of neurotransmitter	42	enriched	0.000628343	2.43591e-05	closer	0.074495	0.00582484	farther	0.681581	0.266953	2.23472	-0.573566
Gene Ontology Biological Process	GO:0007605	sensory perception of sound	176	enriched	0.000643043	2.50813e-05	closer	0.0315002	0.00149953	closer	0.897754	0.677891	2.82404	0.16884
Gene Ontology Biological Process	GO:0022604	regulation of cell morphogenesis	517	enriched	0.000724793	2.85197e-05	closer	0.0124699	0.000447166	closer	0.154227	0.00705517	3.34953	2.15149
Gene Ontology Biological Process	GO:0051962	positive regulation of nervous system development	615	enriched	0.000908535	3.71585e-05	closer	0.0564747	0.00361245	closer	0.0132002	0.000122817	2.4422	3.91074
Gene Ontology Biological Process	GO:0010243	response to organonitrogen compound	663	enriched	0.000917396	3.76988e-05	closer	0.49726	0.150171	farther	0.43306	0.0718549	0.823414	-1.14354
Gene Ontology Biological Process	GO:0060291	long-term synaptic potentiation	74	enriched	0.000930809	3.84304e-05	closer	0.567373	0.206537	closer	0.841229	0.541763	0.685001	0.266191
Gene Ontology Biological Process	GO:0036465	synaptic vesicle recycling	44	enriched	0.00101253	4.20008e-05	closer	0.236586	0.0389887	closer	0.98937	0.949626	1.40906	0.0224474
Gene Ontology Biological Process	GO:0050768	negative regulation of neurogenesis	343	enriched	0.0010353	4.31457e-05	closer	0.0566269	0.00367266	closer	0.553467	0.136679	2.43502	0.864297
Gene Ontology Biological Process	GO:0050796	regulation of insulin secretion	211	enriched	0.00104134	4.35996e-05	closer	0.443266	0.12132	farther	0.752874	0.365574	0.916066	-0.437025
Gene Ontology Biological Process	GO:0048588	developmental cell growth	268	enriched	0.00108507	4.60615e-05	closer	0.00112772	1.57387e-05	closer	0.530829	0.124475	4.80303	0.904918
Gene Ontology Biological Process	GO:0009306	protein secretion	429	enriched	0.00109651	4.68863e-05	closer	0.900153	0.703337	farther	0.909503	0.703198	0.152836	-0.152923
Gene Ontology Biological Process	GO:0032412	regulation of ion transmembrane transporter activity	211	enriched	0.00109651	4.69718e-05	closer	0.0538365	0.00340196	farther	0.74176	0.347047	2.46827	-0.459612
Gene Ontology Biological Process	GO:1901698	response to nitrogen compound	736	enriched	0.00119239	5.22348e-05	closer	0.382145	0.0931103	farther	0.210892	0.0144819	1.031	-1.83917
Gene Ontology Biological Process	GO:0014070	response to organic cyclic compound	770	enriched	0.00120591	5.32949e-05	closer	0.945443	0.831238	farther	0.926565	0.753973	0.0802744	-0.122644
Gene Ontology Biological Process	GO:0021700	developmental maturation	248	enriched	0.00122559	5.46395e-05	closer	0.136867	0.0148566	farther	0.994265	0.97258	1.82808	-0.0120746
Gene Ontology Biological Process	GO:0051961	negative regulation of nervous system development	360	enriched	0.00147142	6.76768e-05	closer	0.0417036	0.00225534	closer	0.620518	0.201106	2.64679	0.696575
Gene Ontology Biological Process	GO:0055082	cellular chemical homeostasis	555	enriched	0.00152811	7.07926e-05	closer	0.545081	0.189727	farther	0.299762	0.0292847	0.721871	-1.53336
Gene Ontology Biological Process	GO:0030902	hindbrain development	223	enriched	0.00175722	8.17468e-05	closer	0.28106	0.0516466	closer	0.553467	0.135416	1.28696	0.868331
Gene Ontology Biological Process	GO:0019725	cellular homeostasis	638	enriched	0.00186805	8.7627e-05	closer	0.632959	0.272045	farther	0.289647	0.0270386	0.565359	-1.56802
Gene Ontology Biological Process	GO:0045471	response to ethanol	142	enriched	0.00198661	9.43439e-05	closer	0.898622	0.698732	farther	0.52316	0.12037	0.155689	-0.91948
Gene Ontology Biological Process	GO:0051656	establishment of organelle localization	310	enriched	0.0020345	9.72471e-05	closer	0.0708672	0.00532981	farther	0.440333	0.0745127	2.27329	-1.12777
Gene Ontology Biological Process	GO:0007413	axonal fasciculation	56	enriched	0.00209747	0.000101235	closer	0.35866	0.0819269	closer	0.787049	0.422587	1.08657	0.374084
Gene Ontology Biological Process	GO:0022898	regulation of transmembrane transporter activity	213	enriched	0.00212063	0.000103175	closer	0.074495	0.00586256	farther	0.748509	0.357207	2.23191	-0.447081
Gene Ontology Biological Process	GO:0043279	response to alkaloid	146	enriched	0.00224113	0.000110383	closer	0.899265	0.700994	farther	0.565515	0.147084	0.154286	-0.832435
Gene Ontology Biological Process	GO:0035235	ionotropic glutamate receptor signaling pathway	70	enriched	0.00235775	0.000117453	closer	0.597156	0.231119	closer	0.971462	0.893917	0.636165	0.0487029
Gene Ontology Biological Process	GO:0001975	response to amphetamine	40	enriched	0.00235903	0.000117974	closer	0.914699	0.737752	farther	0.916895	0.727248	0.13209	-0.138317
Gene Ontology Biological Process	GO:0035725	sodium ion transmembrane transport	153	enriched	0.00262641	0.000132364	closer	0.354275	0.0801393	closer	0.427412	0.0692609	1.09615	1.15951
Gene Ontology Biological Process	GO:0015850	organic hydroxy compound transport	190	enriched	0.00263278	0.000133551	closer	0.996462	0.987846	farther	0.479684	0.089988	0.00531073	-1.04582
Gene Ontology Biological Process	GO:0048638	regulation of developmental growth	354	enriched	0.0027867	0.000142063	closer	0.149631	0.0177214	closer	0.66789	0.25219	1.7515	0.598272
Gene Ontology Biological Process	GO:0045956	positive regulation of calcium ion-dependent exocytosis	21	enriched	0.00284176	0.00014542	closer	0.459318	0.130521	farther	0.532365	0.125159	0.884318	-0.902539
Gene Ontology Biological Process	GO:0051953	negative regulation of amine transport	42	enriched	0.0028941	0.00014866	closer	0.996284	0.987064	farther	0.916895	0.725929	0.00565455	-0.139106
Gene Ontology Biological Process	GO:0032409	regulation of transporter activity	223	enriched	0.00295941	0.000152924	closer	0.069474	0.00511345	farther	0.68965	0.278587	2.29129	-0.555039
Gene Ontology Biological Process	GO:0021761	limbic system development	128	enriched	0.00295941	0.000153162	closer	0.908814	0.728226	closer	0.572509	0.15281	0.137734	0.815849
Gene Ontology Biological Process	GO:0050807	regulation of synapse organization	191	enriched	0.00310497	0.000161297	closer	0.0502299	0.00303774	closer	0.118411	0.00365268	2.51745	2.43739
Gene Ontology Biological Process	GO:0050885	neuromuscular process controlling balance	105	enriched	0.00320828	0.000168727	closer	0.562773	0.202862	closer	0.285016	0.026093	0.692799	1.58348
Gene Ontology Biological Process	GO:0006935	chemotaxis	652	enriched	0.00327117	0.000173735	closer	0.0110583	0.000381544	closer	0.487169	0.0966883	3.41846	1.01463
Gene Ontology Biological Process	GO:0046068	cGMP metabolic process	72	enriched	0.003423	0.000183126	closer	0.78445	0.469241	farther	0.975346	0.905161	0.328604	-0.043274
Gene Ontology Biological Process	GO:0042330	taxis	653	enriched	0.0034677	0.000186862	closer	0.00905456	0.000298367	closer	0.510836	0.111891	3.52525	0.951205
Gene Ontology Biological Process	GO:0045665	negative regulation of neuron differentiation	264	enriched	0.00376131	0.000204871	closer	0.09997	0.00938236	closer	0.592439	0.172792	2.02769	0.762477
Gene Ontology Biological Process	GO:0016048	detection of temperature stimulus	30	enriched	0.00404234	0.000220962	closer	0.183492	0.0241664	farther	0.777602	0.407416	1.61679	-0.389962
Gene Ontology Biological Process	GO:0030803	negative regulation of cyclic nucleotide biosynthetic process	59	enriched	0.00433264	0.000238509	closer	0.996284	0.987208	farther	0.558898	0.14121	0.00559154	-0.850134
Gene Ontology Biological Process	GO:0046883	regulation of hormone secretion	286	enriched	0.0043619	0.000240966	closer	0.506528	0.157879	farther	0.643036	0.219785	0.801676	-0.658002
Gene Ontology Biological Process	GO:0050803	regulation of synapse structure or activity	194	enriched	0.00450159	0.0002513	closer	0.0501169	0.0030212	closer	0.0901334	0.0024809	2.51982	2.60539
Gene Ontology Biological Process	GO:0050795	regulation of behavior	85	enriched	0.00482691	0.000272268	closer	0.236316	0.0387524	farther	0.92809	0.758734	1.4117	-0.11991
Gene Ontology Biological Process	GO:0008361	regulation of cell size	221	enriched	0.00519641	0.000296962	closer	0.0958991	0.00886681	closer	0.175601	0.00936042	2.05223	2.0287
Gene Ontology Biological Process	GO:0051640	organelle localization	367	enriched	0.00519641	0.000298119	closer	0.0282371	0.00126435	farther	0.553467	0.137515	2.89813	-0.861649
Gene Ontology Biological Process	GO:0042749	regulation of circadian sleep/wake cycle	25	enriched	0.00519641	0.000298147	closer	0.394783	0.0994036	farther	0.553467	0.136009	1.0026	-0.866433
Gene Ontology Biological Process	GO:0021549	cerebellum development	153	enriched	0.005279	0.000303908	closer	0.360863	0.0832385	closer	0.278896	0.0246514	1.07968	1.60816
Gene Ontology Biological Process	GO:0030809	negative regulation of nucleotide biosynthetic process	63	enriched	0.00529586	0.000306932	closer	0.987911	0.950378	farther	0.493735	0.105274	0.0221036	-0.977679
Gene Ontology Biological Process	GO:1900372	negative regulation of purine nucleotide biosynthetic process	63	enriched	0.00529586	0.000306932	closer	0.987911	0.950378	farther	0.493735	0.105274	0.0221036	-0.977679
Gene Ontology Biological Process	GO:0010721	negative regulation of cell development	369	enriched	0.00585012	0.000348291	closer	0.134336	0.0145168	closer	0.561674	0.143073	1.83813	0.844442
Gene Ontology Biological Process	GO:0048511	rhythmic process	301	enriched	0.00605282	0.000363709	closer	0.539876	0.186691	farther	0.838472	0.531457	0.728876	-0.274532
Gene Ontology Biological Process	GO:0035640	exploration behavior	54	enriched	0.00616852	0.000374248	closer	0.0323488	0.00155505	farther	0.745853	0.35417	2.80826	-0.450788
Gene Ontology Biological Process	GO:0009152	purine ribonucleotide biosynthetic process	198	enriched	0.00619551	0.000377086	closer	0.944076	0.814515	farther	0.36305	0.0467975	0.0891009	-1.32978
Gene Ontology Biological Process	GO:0048589	developmental growth	637	enriched	0.00624352	0.000381219	closer	0.353438	0.0790595	closer	0.327895	0.0366093	1.10205	1.43641
Gene Ontology Biological Process	GO:0022410	circadian sleep/wake cycle process	28	enriched	0.00655458	0.000405294	closer	0.761651	0.436396	farther	0.758716	0.375266	0.36012	-0.425661
Gene Ontology Biological Process	GO:0050801	ion homeostasis	518	enriched	0.00671625	0.000419196	closer	0.652484	0.292663	farther	0.795736	0.439035	0.533633	-0.357501
Gene Ontology Biological Process	GO:0014075	response to amine	48	enriched	0.00699753	0.000440821	closer	0.774394	0.451517	farther	0.890198	0.657424	0.345326	-0.182154
Gene Ontology Biological Process	GO:0006164	purine nucleotide biosynthetic process	199	enriched	0.00764512	0.000489027	closer	0.945443	0.831746	farther	0.36305	0.0466212	0.0800093	-1.33142
Gene Ontology Biological Process	GO:0007189	adenylate cyclase-activating G-protein coupled receptor signaling pathway	110	enriched	0.00782796	0.000503757	closer	0.868861	0.630228	closer	0.710637	0.303181	0.200502	0.518297
Gene Ontology Biological Process	GO:0021536	diencephalon development	125	enriched	0.00801097	0.000520193	closer	0.92643	0.77447	farther	0.400232	0.0596586	0.110995	-1.22433
Gene Ontology Biological Process	GO:0045666	positive regulation of neuron differentiation	434	enriched	0.00864956	0.000567671	closer	0.311378	0.0627301	closer	0.177376	0.00960448	1.20252	2.01753
Gene Ontology Biological Process	GO:1990138	neuron projection extension	195	enriched	0.00864956	0.000568366	closer	0.000845915	9.44043e-06	closer	0.491086	0.103112	5.02501	0.986689
Gene Ontology Biological Process	GO:0086010	membrane depolarization during action potential	66	enriched	0.00871603	0.000574423	closer	0.0019581	3.49186e-05	closer	0.579886	0.160388	4.45694	0.794828
Gene Ontology Biological Process	GO:0042745	circadian sleep/wake cycle	28	enriched	0.00895426	0.000593595	closer	0.761651	0.436396	farther	0.758716	0.375266	0.36012	-0.425661
Gene Ontology Biological Process	GO:0060074	synapse maturation	66	enriched	0.00918248	0.000615844	closer	0.00172815	2.9143e-05	closer	0.405666	0.0620955	4.53547	1.20694
Gene Ontology Biological Process	GO:0043270	positive regulation of ion transport	181	enriched	0.00949784	0.000644358	closer	0.424923	0.112814	farther	0.797147	0.445769	0.947639	-0.35089
Gene Ontology Biological Process	GO:0035418	protein localization to synapse	57	enriched	0.00959199	0.000654464	closer	0.597156	0.230591	closer	0.596735	0.178014	0.637158	0.749545
Gene Ontology Biological Process	GO:0021675	nerve development	103	enriched	0.0103487	0.000714121	closer	0.346015	0.0767283	closer	0.727667	0.322295	1.11504	0.491747
Gene Ontology Biological Process	GO:0032098	regulation of appetite	29	enriched	0.0111666	0.000781384	closer	0.220689	0.0343931	farther	0.216359	0.0152324	1.46353	-1.81723
Gene Ontology Biological Process	GO:0051588	regulation of neurotransmitter transport	48	enriched	0.0112631	0.000790902	closer	0.214387	0.0327792	farther	0.995684	0.984224	1.4844	-0.00690607
Gene Ontology Biological Process	GO:0006704	glucocorticoid biosynthetic process	22	enriched	0.0116446	0.000823856	closer	0.677628	0.317995	farther	0.838472	0.532758	0.49758	-0.27347
Gene Ontology Biological Process	GO:0006814	sodium ion transport	208	enriched	0.0131004	0.000947173	closer	0.183363	0.0240622	closer	0.727221	0.321674	1.61867	0.492583
Gene Ontology Biological Process	GO:0009260	ribonucleotide biosynthetic process	201	enriched	0.0138994	0.00101841	closer	0.945056	0.819275	farther	0.315953	0.0332549	0.0865704	-1.47814
Gene Ontology Biological Process	GO:0051963	regulation of synapse assembly	150	enriched	0.0141219	0.00104566	closer	0.027834	0.0012409	closer	0.147515	0.00610139	2.90626	2.21457
Gene Ontology Biological Process	GO:0045187	regulation of circadian sleep/wake cycle, sleep	22	enriched	0.0144066	0.00107512	closer	0.305784	0.0608723	farther	0.254321	0.0203344	1.21558	-1.69177
Gene Ontology Biological Process	GO:0009749	response to glucose	170	enriched	0.0144674	0.00108246	closer	0.778757	0.45883	farther	0.740973	0.343937	0.338349	-0.463521
Gene Ontology Biological Process	GO:0048512	circadian behavior	48	enriched	0.0147623	0.00111025	closer	0.896022	0.692663	farther	0.861643	0.586385	0.159478	-0.231817
Gene Ontology Biological Process	GO:0030431	sleep	41	enriched	0.0153956	0.00117578	closer	0.857541	0.61119	farther	0.744642	0.350598	0.213824	-0.45519
Gene Ontology Biological Process	GO:0046888	negative regulation of hormone secretion	66	enriched	0.015508	0.00118738	closer	0.0421001	0.00228494	farther	0.0618812	0.00133142	2.64112	-2.87568
Gene Ontology Biological Process	GO:0051954	positive regulation of amine transport	36	enriched	0.01568	0.0012127	closer	0.0753214	0.00602247	farther	0.308107	0.0320708	2.22023	-1.49389
Gene Ontology Biological Process	GO:0042417	dopamine metabolic process	45	enriched	0.0162606	0.00126331	closer	0.95543	0.849396	farther	0.986538	0.936819	0.0708899	-0.0283445
Gene Ontology Biological Process	GO:0046390	ribose phosphate biosynthetic process	202	enriched	0.0163479	0.00127931	closer	0.970569	0.8912	farther	0.320962	0.034591	0.0500249	-1.46104
Gene Ontology Biological Process	GO:0032095	regulation of response to food	21	enriched	0.0170487	0.00137143	closer	0.22724	0.036251	farther	0.401547	0.0601659	1.44068	-1.22065
Gene Ontology Biological Process	GO:0090278	negative regulation of peptide hormone secretion	47	enriched	0.0170726	0.00137998	closer	0.0453253	0.00258299	farther	0.0147503	0.000160112	2.58788	-3.79558
Gene Ontology Biological Process	GO:0007622	rhythmic behavior	48	enriched	0.0173829	0.00141853	closer	0.896022	0.692663	farther	0.861643	0.586385	0.159478	-0.231817
Gene Ontology Biological Process	GO:0072522	purine-containing compound biosynthetic process	207	enriched	0.0174561	0.00142789	closer	0.857541	0.607439	farther	0.256889	0.0208314	0.216498	-1.68128
Gene Ontology Biological Process	GO:0050802	circadian sleep/wake cycle, sleep	25	enriched	0.0180782	0.00148228	closer	0.70855	0.350086	farther	0.493385	0.104337	0.455825	-0.98156
Gene Ontology Biological Process	GO:0021885	forebrain cell migration	99	enriched	0.0197168	0.00165867	closer	0.292058	0.0552526	closer	0.929601	0.769773	1.25765	0.113638
Gene Ontology Biological Process	GO:0060560	developmental growth involved in morphogenesis	290	enriched	0.0201708	0.00171591	closer	0.000786902	8.08409e-06	closer	0.539172	0.12878	5.09237	0.890152
Gene Ontology Biological Process	GO:0045686	negative regulation of glial cell differentiation	51	enriched	0.0201708	0.00171641	closer	0.904908	0.713367	closer	0.626161	0.206488	0.146687	0.685106
Gene Ontology Biological Process	GO:0001764	neuron migration	187	enriched	0.020237	0.00172597	closer	0.247605	0.0417657	farther	0.98937	0.949132	1.37918	-0.0226735
Gene Ontology Biological Process	GO:0008217	regulation of blood pressure	157	enriched	0.021305	0.0018377	closer	0.564282	0.2041	farther	0.453484	0.0800308	0.690157	-1.09674
Gene Ontology Biological Process	GO:0009746	response to hexose	170	enriched	0.0215779	0.00186542	closer	0.778757	0.45883	farther	0.740973	0.343937	0.338349	-0.463521
Gene Ontology Biological Process	GO:0048488	synaptic vesicle endocytosis	31	enriched	0.0223864	0.00198739	closer	0.389314	0.0965595	closer	0.861274	0.585044	1.01521	0.232812
Gene Ontology Biological Process	GO:0014047	glutamate secretion	48	enriched	0.0235018	0.00210464	closer	0.0155024	0.00058659	farther	0.159577	0.00736347	3.23167	-2.13292
Gene Ontology Biological Process	GO:0000381	regulation of alternative mRNA splicing, via spliceosome	83	enriched	0.0244645	0.00222783	closer	0.00121818	1.84386e-05	closer	0.944174	0.808011	4.73427	0.0925827
Gene Ontology Biological Process	GO:0048520	positive regulation of behavior	18	enriched	0.0244645	0.00222879	closer	0.681257	0.324056	farther	0.965526	0.884448	0.48938	-0.0533278
Gene Ontology Biological Process	GO:0050769	positive regulation of neurogenesis	496	enriched	0.0246073	0.00224657	closer	0.138557	0.0151684	closer	0.205977	0.0132045	1.81906	1.87928
Gene Ontology Biological Process	GO:0055083	monovalent inorganic anion homeostasis	16	enriched	0.0249173	0.00228591	closer	0.34491	0.0757653	farther	0.175581	0.00932528	1.12053	-2.03034
Gene Ontology Biological Process	GO:0022029	telencephalon cell migration	96	enriched	0.0249173	0.00228732	closer	0.23004	0.0374361	closer	0.964813	0.880845	1.42671	0.0551006
Gene Ontology Biological Process	GO:0010720	positive regulation of cell development	543	enriched	0.0249608	0.00231712	closer	0.194315	0.0268553	closer	0.13458	0.00509973	1.57097	2.29245
Gene Ontology Biological Process	GO:0006936	muscle contraction	301	enriched	0.0258153	0.00242691	closer	0.314835	0.0638947	closer	0.855489	0.572344	1.19454	0.242343
Gene Ontology Biological Process	GO:0010976	positive regulation of neuron projection development	322	enriched	0.0258977	0.00243968	closer	0.131208	0.0138863	closer	0.489049	0.102568	1.85741	0.988986
Gene Ontology Biological Process	GO:0061387	regulation of extent of cell growth	162	enriched	0.0261821	0.00248753	closer	0.0893769	0.00796013	closer	0.264322	0.0220674	2.09908	1.65625
Gene Ontology Biological Process	GO:1903861	positive regulation of dendrite extension	30	enriched	0.0263846	0.00252134	closer	0.0269382	0.00119574	farther	0.93172	0.773778	2.92236	-0.111383
Gene Ontology Biological Process	GO:0010959	regulation of metal ion transport	302	enriched	0.0272672	0.00262154	closer	0.000231459	1.57028e-06	farther	0.57865	0.156652	5.80402	-0.805063
Gene Ontology Biological Process	GO:0014046	dopamine secretion	44	enriched	0.0275528	0.00266502	closer	0.825718	0.531075	farther	0.673312	0.261416	0.274844	-0.582668
Gene Ontology Biological Process	GO:0014059	regulation of dopamine secretion	44	enriched	0.0275528	0.00266502	closer	0.825718	0.531075	farther	0.673312	0.261416	0.274844	-0.582668
Gene Ontology Biological Process	GO:0048639	positive regulation of developmental growth	200	enriched	0.0277164	0.00269458	closer	0.164651	0.0204258	farther	0.985153	0.933594	1.68982	-0.0298418
Gene Ontology Biological Process	GO:0008211	glucocorticoid metabolic process	23	enriched	0.0277164	0.00269817	closer	0.783941	0.468024	farther	0.867023	0.606992	0.329731	-0.216817
Gene Ontology Biological Process	GO:0006198	cAMP catabolic process	26	enriched	0.0277164	0.00270233	closer	0.0306213	0.00144233	farther	0.471773	0.0867829	2.84094	-1.06157
Gene Ontology Biological Process	GO:0021510	spinal cord development	144	enriched	0.0285877	0.00281499	closer	0.509644	0.159542	closer	0.730499	0.329355	0.797126	0.482336
Gene Ontology Biological Process	GO:0071333	cellular response to glucose stimulus	122	enriched	0.028728	0.0028371	closer	0.73175	0.390092	farther	0.571186	0.151427	0.408833	-0.819796
Gene Ontology Biological Process	GO:0003012	muscle system process	371	enriched	0.029811	0.00298168	closer	0.288254	0.0540504	closer	0.673312	0.25949	1.2672	0.585879
Gene Ontology Biological Process	GO:0034284	response to monosaccharide	172	enriched	0.0300138	0.0030136	closer	0.797182	0.489863	farther	0.730933	0.330027	0.309925	-0.48145
Gene Ontology Biological Process	GO:0021953	central nervous system neuron differentiation	257	enriched	0.0314777	0.00319832	closer	0.755443	0.427582	closer	0.342275	0.0407129	0.368981	1.39027
Gene Ontology Biological Process	GO:0046184	aldehyde biosynthetic process	21	enriched	0.0314777	0.0032033	closer	0.857541	0.608434	farther	0.980582	0.922584	0.215787	-0.0349939
Gene Ontology Biological Process	GO:0003407	neural retina development	70	enriched	0.0315277	0.00321449	closer	0.964663	0.871544	closer	0.86916	0.609428	0.0597107	0.215078
Gene Ontology Biological Process	GO:0050951	sensory perception of temperature stimulus	28	enriched	0.0316935	0.00323754	closer	0.354275	0.0796969	farther	0.847099	0.558274	1.09856	-0.253152
Gene Ontology Biological Process	GO:0098771	inorganic ion homeostasis	470	enriched	0.0322281	0.00330464	closer	0.760972	0.435284	farther	0.802032	0.452241	0.361228	-0.34463
Gene Ontology Biological Process	GO:0021695	cerebellar cortex development	72	enriched	0.0323012	0.0033184	closer	0.486776	0.144268	closer	0.731315	0.330573	0.840829	0.480732
Gene Ontology Biological Process	GO:0060627	regulation of vesicle-mediated transport	323	enriched	0.032839	0.00338639	closer	0.982495	0.937607	farther	0.780349	0.412031	0.0279793	-0.38507
Gene Ontology Biological Process	GO:0097305	response to alcohol	190	enriched	0.0334624	0.00349315	closer	0.996677	0.990289	farther	0.846175	0.552979	0.00423808	-0.257291
Gene Ontology Biological Process	GO:0007600	sensory perception	515	enriched	0.0335902	0.00352244	closer	0.277035	0.0506472	closer	0.82293	0.50151	1.29544	0.29972
Gene Ontology Biological Process	GO:0007635	chemosensory behavior	23	enriched	0.033669	0.00353724	closer	0.588303	0.224191	closer	0.836257	0.524518	0.649381	0.280239
Gene Ontology Biological Process	GO:0006873	cellular ion homeostasis	430	enriched	0.0338289	0.00357755	closer	0.867951	0.628545	farther	0.643243	0.222271	0.201663	-0.653117
Gene Ontology Biological Process	GO:0006865	amino acid transport	107	enriched	0.0338289	0.00357823	closer	0.256855	0.0442365	farther	0.322331	0.0351376	1.35422	-1.45423
Gene Ontology Biological Process	GO:0009612	response to mechanical stimulus	209	enriched	0.0338289	0.00358026	closer	0.0718591	0.00548798	farther	0.86916	0.609242	2.26059	-0.21521
Gene Ontology Biological Process	GO:1903859	regulation of dendrite extension	32	enriched	0.0342724	0.00364048	closer	0.0234376	0.000994927	farther	0.964608	0.864015	3.00221	-0.0634786
Gene Ontology Biological Process	GO:0045685	regulation of glial cell differentiation	96	enriched	0.0347769	0.00370653	closer	0.485037	0.143283	closer	0.592439	0.172484	0.843806	0.763251
Gene Ontology Biological Process	GO:0031345	negative regulation of cell projection organization	177	enriched	0.0347769	0.00371316	closer	0.652459	0.292399	closer	0.581728	0.161134	0.534025	0.792813
Gene Ontology Biological Process	GO:0007623	circadian rhythm	174	enriched	0.0347769	0.0037143	closer	0.456227	0.129201	closer	0.935853	0.788962	0.888734	0.102944
Gene Ontology Biological Process	GO:0046717	acid secretion	108	enriched	0.0348306	0.00372778	closer	0.528505	0.175281	farther	0.330319	0.0372698	0.756265	-1.42864
Gene Ontology Biological Process	GO:0042753	positive regulation of circadian rhythm	26	enriched	0.0348306	0.00373353	closer	0.907114	0.724777	closer	0.53461	0.127163	0.139796	0.89564
Gene Ontology Biological Process	GO:1903531	negative regulation of secretion by cell	157	enriched	0.035734	0.00383731	closer	0.778757	0.458084	farther	0.201982	0.0127071	0.339055	-1.89595
Gene Ontology Biological Process	GO:0030516	regulation of axon extension	122	enriched	0.0358711	0.00386269	closer	0.0753214	0.0060444	closer	0.147515	0.00623015	2.21865	2.2055
Gene Ontology Biological Process	GO:0071322	cellular response to carbohydrate stimulus	132	enriched	0.0364385	0.00394034	closer	0.949453	0.839178	farther	0.701948	0.291633	0.076146	-0.535164
Gene Ontology Biological Process	GO:0071331	cellular response to hexose stimulus	122	enriched	0.0364425	0.00395731	closer	0.73175	0.390092	farther	0.571186	0.151427	0.408833	-0.819796
Gene Ontology Biological Process	GO:0035773	insulin secretion involved in cellular response to glucose stimulus	72	enriched	0.0367264	0.00402217	closer	0.720418	0.372512	farther	0.852911	0.566318	0.42886	-0.246939
Gene Ontology Biological Process	GO:0032104	regulation of response to extracellular stimulus	22	enriched	0.0372731	0.00410857	closer	0.323112	0.0668897	farther	0.511558	0.113326	1.17464	-0.945672
Gene Ontology Biological Process	GO:0032107	regulation of response to nutrient levels	22	enriched	0.0372731	0.00410857	closer	0.323112	0.0668897	farther	0.511558	0.113326	1.17464	-0.945672
Gene Ontology Biological Process	GO:0021987	cerebral cortex development	142	enriched	0.0375353	0.00414714	closer	0.918344	0.752706	closer	0.716672	0.307701	0.123374	0.511871
Gene Ontology Biological Process	GO:0044062	regulation of excretion	25	enriched	0.0378663	0.00420574	closer	0.976589	0.912488	farther	0.610164	0.190018	0.039773	-0.721204
Gene Ontology Biological Process	GO:0071326	cellular response to monosaccharide stimulus	123	enriched	0.0378798	0.00426274	closer	0.769299	0.445504	farther	0.592439	0.170808	0.351149	-0.767492
Gene Ontology Biological Process	GO:0009743	response to carbohydrate	187	enriched	0.0381701	0.00432826	closer	0.885303	0.670798	farther	0.749535	0.361483	0.173408	-0.441912
Gene Ontology Biological Process	GO:0014061	regulation of norepinephrine secretion	23	enriched	0.0382799	0.00434813	closer	0.933102	0.789311	farther	0.558898	0.141376	0.102752	-0.849623
Gene Ontology Biological Process	GO:0006874	cellular calcium ion homeostasis	312	enriched	0.0388107	0.00446861	closer	0.949453	0.838803	farther	0.903506	0.691596	0.0763401	-0.160147
Gene Ontology Biological Process	GO:0021680	cerebellar Purkinje cell layer development	47	enriched	0.0393679	0.00454039	closer	0.500196	0.15416	closer	0.664788	0.248477	0.812028	0.604714
Gene Ontology Biological Process	GO:0016358	dendrite development	248	enriched	0.0413966	0.00481449	closer	0.00626898	0.000172552	closer	0.255239	0.020532	3.76308	1.68757
Gene Ontology Biological Process	GO:0001678	cellular glucose homeostasis	133	enriched	0.042698	0.00504034	closer	0.711928	0.356564	farther	0.574386	0.153962	0.447863	-0.812586
Gene Ontology Biological Process	GO:0015874	norepinephrine transport	25	enriched	0.0427171	0.00505087	closer	0.999386	0.996466	farther	0.723305	0.31735	0.00153762	-0.498461
Gene Ontology Biological Process	GO:0090066	regulation of anatomical structure size	444	enriched	0.042991	0.00509992	closer	0.78762	0.476113	closer	0.233434	0.017149	0.32229	1.76576
Gene Ontology Biological Process	GO:0010469	regulation of receptor activity	125	enriched	0.0434429	0.00518174	closer	0.617562	0.256552	closer	0.854546	0.567986	0.590824	0.245663
Gene Ontology Biological Process	GO:0048857	neural nucleus development	54	enriched	0.0437487	0.00524916	closer	0.922449	0.765281	farther	0.487169	0.0971464	0.116179	-1.01257
Gene Ontology Biological Process	GO:0071242	cellular response to ammonium ion	72	enriched	0.0437662	0.00525975	closer	0.187658	0.0252227	farther	0.554509	0.139192	1.59821	-0.856387
Gene Ontology Biological Process	GO:0048675	axon extension	150	enriched	0.0445887	0.00538453	closer	0.0506851	0.00310458	closer	0.332543	0.0386036	2.508	1.41337
Gene Ontology Biological Process	GO:0048243	norepinephrine secretion	23	enriched	0.0452922	0.00551337	closer	0.933102	0.789311	farther	0.558898	0.141376	0.102752	-0.849623
Gene Ontology Biological Process	GO:0071625	vocalization behavior	93	enriched	0.0479826	0.00589768	closer	0.00461611	0.000109381	closer	0.654643	0.236643	3.96106	0.625907
Gene Ontology Biological Process	GO:0072503	cellular divalent inorganic cation homeostasis	327	enriched	0.0484298	0.00598919	closer	0.999386	0.998226	farther	0.939801	0.800024	0.000771081	-0.0968971
Gene Ontology Biological Process	GO:0007422	peripheral nervous system development	96	enriched	0.0494427	0.00616237	closer	0.737541	0.3999	closer	0.48792	0.101386	0.398049	0.994022
